# Supplementary material for: Delivery mode is a larger determinant of infant gut microbiome composition at 6 weeks than exposure to peripartum antibiotics
Source: Microb Genom. 2024 Jul 12;10(7):001269. doi: 10.1099/mgen.0.001269 (PMC11316550; doi:10.1099/mgen.0.001269)
Supplement: Supplementary Material 2. [file mgen-10-01269-s002.xlsx]

## Sheet: Table S4
Table S4: Significant differentially abundant reactions (ANCOM-BC) in infants by delivery mode, antibiotics, and batch.
Reactions	Factor	log-fold change	standard error	W	p-value	q-value (Holm–Bonferroni)
1.1.1.251-RXN	B3 vs B2	-3.40221	0.629691	-5.40298	6.55416e-08	0.0012445
1.1.1.261-RXN	DeliveryVaginal	6.70825	1.25425	5.34843	8.87208e-08	0.00168321
1.1.1.83-RXN	B3 vs B2	-3.62165	0.731072	-4.95388	7.27468e-07	0.0137295
2-METHYLCITRATE-DEHYDRATASE-RXN	B3 vs B2	-4.31499	0.618376	-6.97795	2.9952e-12	5.78254e-08
2.1.3.9-RXN	DeliveryVaginal	6.99099	1.30086	5.37413	7.69517e-08	0.00146023
2.4.1.57-RXN	DeliveryVaginal	4.88191	0.882562	5.53152	3.17462e-08	0.000603844
2.7.7.39-RXN	DeliveryVaginal	3.39982	0.721021	4.71529	2.41368e-06	0.0453193
3.2.1.165-RXN	DeliveryVaginal	6.98209	1.28847	5.41891	5.99644e-08	0.00113866
3.2.1.73-RXN	DeliveryVaginal	6.48732	1.33985	4.84181	1.28661e-06	0.0242346
3.2.1.80-RXN	DeliveryVaginal	6.20197	0.769493	8.05981	7.64148e-16	1.48902e-11
3.4.24.32-RXN	B3 vs B2	-3.34603	0.700394	-4.77735	1.77616e-06	0.0333812
3.6.3.28-RXN	Maternal_AntibioticsNo	-2.4358	0.508685	-4.78842	1.68101e-06	0.0316467
ABC-23-RXN	Maternal_AntibioticsNo	-2.4358	0.508685	-4.78842	1.68101e-06	0.0316467
BETA-GLUCURONID-RXN	DeliveryVaginal	6.18276	1.23485	5.00689	5.5316e-07	0.010447
CDP-GLUCOSE-46-DEHYDRATASE-RXN	DeliveryVaginal	6.80963	1.09713	6.20678	5.40814e-10	1.03674e-05
METHYLISOCITRATE-LYASE-RXN	B3 vs B2	-3.48638	0.719068	-4.84848	1.24414e-06	0.0234358
PRAISOM-RXN	B3 vs B2	0.897817	0.168062	5.34217	9.18413e-08	0.00174205
PROPIONATE--COA-LIGASE-RXN	B3 vs B2	-3.63215	0.705515	-5.14822	2.62965e-07	0.00497136
RXN-11698	B3 vs B2	3.72241	0.603176	6.17134	6.77118e-10	1.29763e-05
RXN-11698	DeliveryVaginal	-3.65897	0.663493	-5.5147	3.49366e-08	0.000664215
RXN-11834	B3 vs B2	-3.15713	0.515085	-6.12933	8.82484e-10	1.69102e-05
RXN-12977	DeliveryVaginal	6.67718	1.26012	5.29882	1.16551e-07	0.00220678
RXN-14092	DeliveryVaginal	6.48244	1.26761	5.1139	3.15575e-07	0.00596469
RXN-14247	B3 vs B2	3.38403	0.538267	6.2869	3.23877e-10	6.21358e-06
RXN-14247	B1 vs B2	3.34506	0.710121	4.71055	2.47051e-06	0.0463789
RXN-14276	B3 vs B2	4.20352	0.506731	8.29538	1.08239e-16	2.11316e-12
RXN-14772	B3 vs B2	4.20352	0.506731	8.29538	1.08239e-16	2.11316e-12
RXN-14778	B3 vs B2	4.20352	0.506731	8.29538	1.08239e-16	2.11316e-12
RXN-14786	B3 vs B2	4.20352	0.506731	8.29538	1.08239e-16	2.11316e-12
RXN-14791	B3 vs B2	4.20352	0.506731	8.29538	1.08239e-16	2.11316e-12
RXN-14794	B3 vs B2	4.20352	0.506731	8.29538	1.08239e-16	2.11316e-12
RXN-14797	B3 vs B2	4.20352	0.506731	8.29538	1.08239e-16	2.11316e-12
RXN-14801	B3 vs B2	4.20352	0.506731	8.29538	1.08239e-16	2.11316e-12
RXN-14805	B3 vs B2	4.20352	0.506731	8.29538	1.08239e-16	2.11316e-12
RXN-15180	B3 vs B2	-2.87084	0.485536	-5.91272	3.365e-09	6.43421e-05
RXN-15289	DeliveryVaginal	6.18276	1.23485	5.00689	5.5316e-07	0.010447
RXN-15291	DeliveryVaginal	6.18276	1.23485	5.00689	5.5316e-07	0.010447
RXN-1841	DeliveryVaginal	6.20197	0.769493	8.05981	7.64148e-16	1.48902e-11
RXN-19802	B3 vs B2	4.20352	0.506731	8.29538	1.08239e-16	2.11316e-12
RXN-21753	B3 vs B2	-3.63215	0.705515	-5.14822	2.62965e-07	0.00497136
RXN-7699	B3 vs B2	4.20352	0.506731	8.29538	1.08239e-16	2.11316e-12
RXN-9393	B3 vs B2	3.38403	0.538267	6.2869	3.23877e-10	6.21358e-06
RXN-9393	B1 vs B2	3.34506	0.710121	4.71055	2.47051e-06	0.0463789
RXN-9394	B3 vs B2	3.38403	0.538267	6.2869	3.23877e-10	6.21358e-06
RXN-9394	B1 vs B2	3.34506	0.710121	4.71055	2.47051e-06	0.0463789
RXN-9421	B3 vs B2	3.38403	0.538267	6.2869	3.23877e-10	6.21358e-06
RXN-9421	B1 vs B2	3.34506	0.710121	4.71055	2.47051e-06	0.0463789
RXN-9432	B3 vs B2	3.38403	0.538267	6.2869	3.23877e-10	6.21358e-06
RXN-9432	B1 vs B2	3.34506	0.710121	4.71055	2.47051e-06	0.0463789
RXN-9436	B3 vs B2	3.38403	0.538267	6.2869	3.23877e-10	6.21358e-06
RXN-9436	B1 vs B2	3.34506	0.710121	4.71055	2.47051e-06	0.0463789
RXN-9443	B3 vs B2	3.38403	0.538267	6.2869	3.23877e-10	6.21358e-06
RXN-9443	B1 vs B2	3.34506	0.710121	4.71055	2.47051e-06	0.0463789
RXN-9545	B3 vs B2	4.20352	0.506731	8.29538	1.08239e-16	2.11316e-12
RXN-9778	DeliveryVaginal	6.91114	1.3367	5.17031	2.33706e-07	0.00441962
RXN-9984	B3 vs B2	3.38403	0.538267	6.2869	3.23877e-10	6.21358e-06
RXN-9984	B1 vs B2	3.34506	0.710121	4.71055	2.47051e-06	0.0463789
SUCCINATE-SEMIALDEHYDE-DEHYDROGENASE-RXN	B3 vs B2	-3.04724	0.613909	-4.96367	6.91739e-07	0.0130559
TRANS-RXN-168	B3 vs B2	-2.87084	0.485536	-5.91272	3.365e-09	6.43421e-05
TRANS-RXN-238	Maternal_AntibioticsNo	-2.4358	0.508685	-4.78842	1.68101e-06	0.0316467
TYROSINE-DECARBOXYLASE-RXN	DeliveryVaginal	-3.89833	0.816106	-4.77674	1.78156e-06	0.0334808

## Sheet: Table S5
Table S5: Significant differentially abundant taxa (ANCOM-BC) in mothers by delivery mode, antibiotics and batch
Taxa	Factor	log-fold change	standard error	W	p-value	q-value (Holm–Bonferroni)
s__Alistipes_ihumii 2328	B1 vs B2	-10.6087	1.99642	-5.31386	1.07328e-07	0.000244277
s__Barnesiella_intestinihominis 1965	B1 vs B2	-11.5997	2.52994	-4.58495	4.54094e-06	0.0102625
s__Blautia_glucerasea 4816	Maternal_AntibioticsNo	6.95918	1.39434	4.99103	6.0057e-07	0.00136329
s__Blautia_massiliensis 4826	B1 vs B2	10.5577	1.61636	6.53176	6.5e-11	1.49045e-07
s__Butyricicoccus_sp_AM29_23AC 14991	Maternal_AntibioticsNo	7.44054	1.11928	6.64761	2.97897e-11	6.83674e-08
s__Candidatus_Avimicrobium_caecorum 15350	B1 vs B2	7.33204	1.62401	4.51478	6.33825e-06	0.0143054
s__Candidatus_Borkfalkia_ceftriaxoniphila 14027	B1 vs B2	-7.70477	1.55957	-4.94031	7.7999e-07	0.00176902
s__Christensenellaceae_bacterium 14127	B3 vs B2	-5.66685	1.21692	-4.65672	3.21294e-06	0.00726446
s__Christensenellaceae_bacterium 14127	B1 vs B2	-5.99893	1.16115	-5.16639	2.38663e-07	0.000542719
s__Clostridia_bacterium 14861	DeliveryVaginal	7.56495	1.47029	5.14519	2.67245e-07	0.000607448
s__Clostridia_bacterium 14937	B3 vs B2	-7.53797	1.20692	-6.24563	4.22095e-10	9.66597e-07
s__Clostridia_bacterium 14937	B1 vs B2	-6.68291	1.1618	-5.75219	8.80953e-09	2.00769e-05
s__Clostridia_bacterium 3574	B3 vs B2	-5.79299	1.30832	-4.42782	9.51892e-06	0.0214652
s__Clostridiaceae_bacterium 4721	Maternal_AntibioticsNo	-7.18672	1.68594	-4.26275	2.01925e-05	0.045433
s__Clostridium_leptum 14853	B1 vs B2	-6.55046	1.43352	-4.5695	4.88887e-06	0.0110439
s__Clostridium_sp_AF34_13 4659	B1 vs B2	-8.9664	1.51435	-5.92097	3.20057e-09	7.3037e-06
s__Dialister_invisus 5825	B1 vs B2	-9.32634	1.94659	-4.79112	1.65852e-06	0.0037582
s__Faecalibacterium_prausnitzii 15332	B3 vs B2	-7.69045	1.79938	-4.27394	1.92047e-05	0.0432491
s__GGB4277_SGB5832 5832	Maternal_AntibioticsNo	-5.06915	1.1822	-4.28789	1.80381e-05	0.0406398
s__Intestinimonas_butyriciproducens 15126	B3 vs B2	-7.25448	1.27908	-5.67165	1.41427e-08	3.2203e-05
s__Intestinimonas_butyriciproducens 15126	B1 vs B2	-8.34705	1.34583	-6.20217	5.56906e-10	1.2742e-06
s__Lachnospiraceae_bacterium 4750	Maternal_AntibioticsNo	6.84636	1.20485	5.68234	1.32863e-08	3.02661e-05
s__Lacrimispora_celerecrescens 4868	Maternal_AntibioticsNo	-8.72424	1.8667	-4.6736	2.95962e-06	0.00669467
s__Phocaeicola_massiliensis 1812	B3 vs B2	-10.2093	2.05347	-4.97173	6.63592e-07	0.00150569
s__Prevotella_disiens 1559	Maternal_AntibioticsNo	-5.72439	1.34003	-4.27184	1.93867e-05	0.0436395
s__Roseburia_faecis 4925	Maternal_AntibioticsNo	9.86775	1.5909	6.20262	5.55312e-10	1.27111e-06
s__Sutterella_wadsworthensis 9283	B3 vs B2	-8.10991	1.84423	-4.39744	1.09533e-05	0.0246888
g__Anaerotruncus	B3 vs B2	-6.0224	1.13056	-5.3269	9.99037e-08	0.000101802
g__Barnesiella	B1 vs B2	-11.3785	2.5335	-4.49121	7.08197e-06	0.00715987
g__Butyricicoccus	Maternal_AntibioticsNo	7.75272	1.31363	5.90177	3.59621e-09	3.66813e-06
g__Candidatus_Avimicrobium	B3 vs B2	5.55692	1.26866	4.38016	1.18591e-05	0.0119421
g__Candidatus_Avimicrobium	B1 vs B2	7.55322	1.67261	4.51584	6.30658e-06	0.00638857
g__Candidatus_Borkfalkia	B1 vs B2	-7.48359	1.55451	-4.81411	1.47859e-06	0.00150224
g__Catenibacillus	B3 vs B2	4.4711	1.08637	4.11564	3.86103e-05	0.0387261
g__Christensenellaceae_unclassified	B1 vs B2	-7.27349	1.15179	-6.31495	2.7024e-10	2.76186e-07
g__Eggerthella	B3 vs B2	6.03857	1.3808	4.37325	1.22408e-05	0.0123142
g__Eisenbergiella	B1 vs B2	-7.76564	1.08759	-7.14023	9.31757e-13	9.55051e-10
g__GGB9524	B1 vs B3	-5.19068	1.16953	-4.43824	9.06973e-06	0.00914228
g__GGB9694	B1 vs B2	-7.21509	1.62319	-4.44501	8.78897e-06	0.00886807
g__Intestinimonas	B3 vs B2	-6.57315	0.98445	-6.67698	2.43915e-11	2.49525e-08
g__Intestinimonas	B1 vs B2	-6.34697	1.42003	-4.4696	7.83651e-06	0.00791488
g__Intestinimonas	DeliveryVaginal	6.79946	1.66609	4.08109	4.48256e-05	0.0449153
g__Intestinimonas	Maternal_AntibioticsNo	-5.92441	1.31408	-4.50841	6.53138e-06	0.00660976
g__Phascolarctobacterium	B3 vs B2	7.56997	1.65723	4.56786	4.92727e-06	0.00499626
g__Prevotella	B1 vs B2	6.02388	1.453	4.14582	3.38594e-05	0.0339948
g__Prevotella	DeliveryVaginal	-10.4239	1.99498	-5.22508	1.74084e-07	0.000177218
f__Acidaminococcaceae	B3 vs B2	9.01271	1.34044	6.7237	1.77166e-11	6.32481e-09
f__Candidatus_Borkfalkiaceae	B1 vs B2	-7.14345	1.45213	-4.91929	8.68566e-07	0.000305735
f__Christensenellaceae	B1 vs B2	-7.04815	0.992063	-7.10454	1.20721e-12	4.32183e-10
f__Corynebacteriaceae	B1 vs B3	4.47157	1.08189	4.13313	3.57862e-05	0.0124894
f__Prevotellaceae	B3 vs B2	6.28636	1.46208	4.29958	1.71119e-05	0.00600627
f__Prevotellaceae	B1 vs B2	7.40398	1.41915	5.2172	1.81643e-07	6.41201e-05
f__Prevotellaceae	DeliveryVaginal	-12.0366	2.06096	-5.8403	5.21062e-09	1.84456e-06
o__Acidaminococcales	B3 vs B2	8.66212	1.38342	6.26139	3.81552e-10	9.23357e-08
o__Acidaminococcales	B1 vs B2	8.63263	2.29201	3.76641	0.000165615	0.0395819
o__Candidatus_Borkfalkiales	B1 vs B2	-6.34351	1.53937	-4.12083	3.77502e-05	0.00906004
p__Candidatus_Melainabacteria	B3 vs B2	6.00684	1.7497	3.43307	0.000596789	0.0286459

## Sheet: Table S7
Table S7: Significant differentially abundant reactions in the maternal gut microbiome by delivery mode, antibiotics and batch (ANCOM-BC)
Reactions	Factor	log-fold change	standard error	W	p-value	q-value (Holm–Bonferroni)
1.1.1.136-RXN	B3 vs B2	-3.47998	0.700212	-4.9699	6.6989e-07	0.00987619
1.1.1.261-RXN	B3 vs B2	1.23505	0.23847	5.17907	2.22994e-07	0.00330277
1.1.1.292-RXN	B3 vs B2	0.677312	0.114296	5.92596	3.10486e-09	4.66971e-05
1.17.4.2-RXN	B3 vs B2	0.487154	0.0928655	5.24579	1.5561e-07	0.00230754
1.2.7.4-RXN	B3 vs B2	1.28659	0.20893	6.15801	7.36667e-10	1.11288e-05
1.3.99.15-RXN	B3 vs B2	1.27432	0.258267	4.93414	8.05065e-07	0.0118626
1.4.1.11-RXN	Maternal_AntibioticsNo	-2.45609	0.3542	-6.93419	4.08567e-12	6.2188e-08
1.6.4.4-RXN	B3 vs B2	-1.5675	0.242575	-6.46191	1.0339e-10	1.56687e-06
1.7.2.3-RXN	B3 vs B2	2.38036	0.466988	5.09725	3.44625e-07	0.00509528
1.8.1.4-RXN	B3 vs B2	-0.626974	0.122501	-5.11813	3.08577e-07	0.00456601
1.8.4.12-RXN	B3 vs B2	-1.03318	0.190263	-5.43026	5.62717e-08	0.000839067
2.1.1.79-RXN	B3 vs B2	1.27502	0.256388	4.97301	6.59217e-07	0.00972279
2.6.1.50-RXN	B3 vs B2	-2.05461	0.322562	-6.36965	1.89457e-10	2.86837e-06
2.6.1.50-RXN	B1 vs B2	-3.24376	0.462253	-7.01729	2.26218e-12	3.44621e-08
2.6.1.82-RXN	DeliveryVaginal	3.75246	0.54552	6.87868	6.0409e-12	9.19365e-08
2.6.1.82-RXN	B1 vs B3	-3.6368	0.682524	-5.32846	9.90475e-08	0.00147194
2.7.1.156-RXN	B3 vs B2	0.669522	0.120507	5.55588	2.76217e-08	0.000413332
2.7.9.3-RXN	B3 vs B2	0.785299	0.143892	5.45754	4.8277e-08	0.000720149
3.2.1.10-RXN	B3 vs B2	0.985576	0.172266	5.72125	1.05743e-08	0.000158573
3.2.1.3-RXN	B3 vs B2	-1.06358	0.202335	-5.25654	1.46792e-07	0.00217752
3.2.1.35-RXN	B3 vs B2	1.53327	0.26055	5.88472	3.98721e-09	5.99597e-05
3.2.1.94-RXN	DeliveryVaginal	3.94031	0.807303	4.88084	1.05637e-06	0.0155307
3.2.1.98-RXN	B3 vs B2	-1.81217	0.37143	-4.87892	1.0667e-06	0.0156816
3.2.2.21-RXN	B3 vs B2	1.31837	0.168804	7.81007	5.71548e-15	8.76868e-11
3.2.2.21-RXN	B1 vs B3	-1.06197	0.16716	-6.35301	2.11138e-10	3.19641e-06
3.4.11.6-RXN	B3 vs B2	1.36544	0.25774	5.29775	1.17235e-07	0.00174059
3.4.11.7-RXN	B3 vs B2	1.63341	0.291697	5.59969	2.1474e-08	0.000321594
3.4.11.7-RXN	B1 vs B2	1.84348	0.318423	5.78939	7.06427e-09	0.000106105
3.4.16.4-RXN	B3 vs B2	0.77544	0.165402	4.68822	2.75585e-06	0.040387
3.4.17.8-RXN	B3 vs B2	0.77544	0.165402	4.68822	2.75585e-06	0.040387
3.4.19.5-RXN	B3 vs B2	4.16035	0.781503	5.32352	1.0178e-07	0.00151234
3.4.21.26-RXN	B3 vs B2	-3.15722	0.601043	-5.25291	1.49718e-07	0.00222031
3.4.24.70-RXN	B3 vs B2	-3.44994	0.66464	-5.19069	2.09515e-07	0.00310354
3.4.24.70-RXN	DeliveryVaginal	3.42059	0.682172	5.01426	5.32386e-07	0.00785749
4.3.1.4-RXN	B3 vs B2	-0.976266	0.189671	-5.14717	2.64447e-07	0.00391487
4.99.1.3-RXN	B3 vs B2	1.04624	0.197471	5.29819	1.16959e-07	0.00173661
5.1.3.23-RXN	B3 vs B2	-3.46991	0.746612	-4.64754	3.35917e-06	0.0491615
5.1.3.23-RXN	DeliveryVaginal	3.46046	0.635701	5.44354	5.22319e-08	0.000779039
6-PHOSPHO-BETA-GLUCOSIDASE-RXN	B3 vs B2	1.58879	0.29931	5.30818	1.10724e-07	0.00164447
6.3.2.7-RXN	B3 vs B2	1.56313	0.255542	6.11693	9.53969e-10	1.4403e-05
6.3.2.7-RXN	B1 vs B2	1.62507	0.240855	6.74706	1.50871e-11	2.29219e-07
ADPREDUCT-RXN	B3 vs B2	-0.516821	0.0943627	-5.47696	4.3269e-08	0.000646007
ALDHDEHYDROG-RXN	B3 vs B2	2.18232	0.421475	5.17781	2.2451e-07	0.00332499
AMYLOSUCRASE-RXN	B3 vs B2	1.29711	0.218356	5.94035	2.84418e-09	4.27878e-05
CAFFEOYL-COA-O-METHYLTRANSFERASE-RXN	B3 vs B2	-1.83965	0.377241	-4.8766	1.07932e-06	0.0158638
CDPREDUCT-RXN	B3 vs B2	-0.516821	0.0943627	-5.47696	4.3269e-08	0.000646007
CHER-RXN	B1 vs B3	-1.51901	0.278076	-5.46258	4.69272e-08	0.000700154
COBINAMIDEKIN-RXN	B3 vs B2	0.669522	0.120507	5.55588	2.76217e-08	0.000413332
CYCLOHEXADIENYL-DEHYDROGENASE-RXN	B3 vs B2	0.77487	0.157682	4.91413	8.91766e-07	0.0131393
DIMETHYLMALEATE-HYDRATASE-RXN	B3 vs B2	1.01081	0.19935	5.07055	3.96664e-07	0.00586269
FERREDOXIN--NAD+-REDUCTASE-RXN	B1 vs B2	3.50135	0.409877	8.54245	1.31402e-17	2.02583e-13
GDPPYPHOSKIN-RXN	B3 vs B2	0.769789	0.146455	5.25616	1.47094e-07	0.0021817
GDPREDUCT-RXN	B3 vs B2	-0.516821	0.0943627	-5.47696	4.3269e-08	0.000646007
GLU6PDEHYDROG-RXN	B3 vs B2	-0.663112	0.140256	-4.72785	2.26905e-06	0.0332779
GLUC1PADENYLTRANS-RXN	B3 vs B2	0.693682	0.13706	5.06115	4.1673e-07	0.00615802
GLUCOKIN-RXN	B3 vs B2	0.578299	0.11929	4.84784	1.24812e-06	0.0183224
GLUTACONATE-COA-TRANSFERASE-RXN	B3 vs B2	2.70621	0.475908	5.6864	1.29745e-08	0.000194527
GLUTDEHYD-RXN	B3 vs B2	-2.48086	0.492932	-5.03286	4.83212e-07	0.00713752
GLYCDEH-RXN	B3 vs B2	0.958804	0.165148	5.80571	6.40951e-09	9.63029e-05
GLYCEROL-DEHYDRATASE-RXN	B3 vs B2	0.88166	0.18205	4.84295	1.27923e-06	0.0187778
GLYCOGENSYN-RXN	B3 vs B2	0.351882	0.0658005	5.34771	8.90762e-08	0.00132412
GLYOXI-RXN	B3 vs B2	0.537724	0.104512	5.14509	2.67393e-07	0.00395769
GTPPYPHOSKIN-RXN	B3 vs B2	0.769789	0.146455	5.25616	1.47094e-07	0.0021817
ISOCHORMAT-RXN	B3 vs B2	2.77027	0.430926	6.42864	1.28749e-10	1.95067e-06
L-IDITOL-2-DEHYDROGENASE-RXN	B3 vs B2	0.929985	0.161157	5.77067	7.89591e-09	0.000118502
L-RHAMNONATE-DEHYDRATASE-RXN	B1 vs B2	-2.04547	0.379721	-5.38677	7.17344e-08	0.00106705
LACTOSE-6-PHOSPHATE-ISOMERASE-RXN	B1 vs B2	1.84666	0.376846	4.90029	9.56942e-07	0.0140948
LTARTDEHYDRA-RXN	B3 vs B2	0.746961	0.130688	5.7156	1.09315e-08	0.000163906
MALTOSE-PHOSPHORYLASE-RXN	B3 vs B2	-3.58742	0.707659	-5.06943	3.99016e-07	0.00589706
NQOR-RXN	B3 vs B2	1.63026	0.28169	5.78742	7.14768e-09	0.000107322
OXALATE-DECARBOXYLASE-RXN	B3 vs B2	1.40681	0.268931	5.23115	1.68463e-07	0.00249662
PHOSACETYLTRANS-RXN	B3 vs B2	0.928357	0.158975	5.83963	5.23178e-09	7.86231e-05
PHOSPHAGLYPSYN-RXN	B3 vs B2	0.940716	0.166038	5.66566	1.46456e-08	0.000219494
PPGPPSYN-RXN	B3 vs B2	0.78575	0.166199	4.72776	2.27014e-06	0.0332915
PROLINE-RACEMASE-RXN	B3 vs B2	1.75946	0.366644	4.79883	1.59598e-06	0.0234179
PROPANEDIOL-DEHYDRATASE-RXN	B3 vs B2	1.23399	0.183926	6.70916	1.95741e-11	2.97292e-07
PSERPHOSPHA-RXN	B3 vs B2	0.714112	0.14603	4.89017	1.00749e-06	0.0148374
R222-RXN	B3 vs B2	2.21104	0.452802	4.88301	1.04479e-06	0.0153845
RFFTRANS-RXN	DeliveryVaginal	3.7418	0.611102	6.12303	9.18097e-10	1.38651e-05
RIBONUCLEOSIDE-DIP-REDUCTI-RXN	B3 vs B2	-0.516821	0.0943627	-5.47696	4.3269e-08	0.000646007
RIBONUCLEOSIDE-DIP-REDUCTII-RXN	B3 vs B2	-0.516821	0.0943627	-5.47696	4.3269e-08	0.000646007
RR-BUTANEDIOL-DEHYDROGENASE-RXN	B3 vs B2	3.22606	0.543549	5.93518	2.93526e-09	4.41551e-05
RXN-10000	B1 vs B2	-3.43532	0.612938	-5.60468	2.08645e-08	0.000312488
RXN-10089	B3 vs B2	2.21104	0.452802	4.88301	1.04479e-06	0.0153845
RXN-10462	B1 vs B2	2.68324	0.550579	4.87349	1.09645e-06	0.0161135
RXN-10715	B3 vs B2	2.21104	0.452802	4.88301	1.04479e-06	0.0153845
RXN-10780	B3 vs B2	2.21104	0.452802	4.88301	1.04479e-06	0.0153845
RXN-1082	B3 vs B2	2.70621	0.475908	5.6864	1.29745e-08	0.000194527
RXN-10912	B3 vs B2	2.21104	0.452802	4.88301	1.04479e-06	0.0153845
RXN-10917	B3 vs B2	2.21104	0.452802	4.88301	1.04479e-06	0.0153845
RXN-11032	B1 vs B2	-2.38263	0.461465	-5.16319	2.42777e-07	0.00359504
RXN-11065	B3 vs B2	0.77544	0.165402	4.68822	2.75585e-06	0.040387
RXN-11108	B3 vs B2	-2.842	0.551431	-5.15386	2.55177e-07	0.00377816
RXN-11302	B3 vs B2	0.77544	0.165402	4.68822	2.75585e-06	0.040387
RXN-11351	B3 vs B2	0.77544	0.165402	4.68822	2.75585e-06	0.040387
RXN-11363	B1 vs B2	-2.94872	0.424549	-6.94553	3.77039e-12	5.74004e-08
RXN-11600	B3 vs B2	1.04003	0.11993	8.672	4.24594e-18	6.55191e-14
RXN-11618	B3 vs B2	1.53327	0.26055	5.88472	3.98721e-09	5.99597e-05
RXN-11620	B3 vs B2	1.53327	0.26055	5.88472	3.98721e-09	5.99597e-05
RXN-11838	B3 vs B2	0.996087	0.18634	5.34555	9.01451e-08	0.00133974
RXN-12303	B3 vs B2	1.63026	0.28169	5.78742	7.14768e-09	0.000107322
RXN-12365	B1 vs B2	3.50135	0.409877	8.54245	1.31402e-17	2.02583e-13
RXN-12463	B3 vs B2	0.798207	0.130767	6.10406	1.0341e-09	1.56056e-05
RXN-12472	B3 vs B2	1.09503	0.231442	4.73136	2.23025e-06	0.032711
RXN-13276	B1 vs B2	-2.74628	0.583571	-4.70599	2.52639e-06	0.0370343
RXN-13404	B3 vs B2	0.832321	0.118946	6.99744	2.60677e-12	3.96985e-08
RXN-13805	B1 vs B2	2.68324	0.550579	4.87349	1.09645e-06	0.0161135
RXN-1381	B1 vs B2	2.68324	0.550579	4.87349	1.09645e-06	0.0161135
RXN-14063	B3 vs B2	0.669522	0.120507	5.55588	2.76217e-08	0.000413332
RXN-14092	B1 vs B2	4.02039	0.6838	5.87948	4.11564e-09	6.18787e-05
RXN-14116	B3 vs B2	2.09206	0.402847	5.19317	2.06741e-07	0.00306265
RXN-14149	B1 vs B2	4.01821	0.738965	5.43762	5.39979e-08	0.000805271
RXN-14224	B3 vs B2	2.21104	0.452802	4.88301	1.04479e-06	0.0153845
RXN-14225	B3 vs B2	2.21104	0.452802	4.88301	1.04479e-06	0.0153845
RXN-14280	B3 vs B2	2.21104	0.452802	4.88301	1.04479e-06	0.0153845
RXN-14377	B3 vs B2	1.00143	0.173758	5.76332	8.24731e-09	0.000123759
RXN-14756	B3 vs B2	-3.47998	0.700212	-4.9699	6.6989e-07	0.00987619
RXN-14971	B3 vs B2	-0.752748	0.161946	-4.64813	3.34957e-06	0.0490444
RXN-15045	B1 vs B2	2.68324	0.550579	4.87349	1.09645e-06	0.0161135
RXN-15294	B1 vs B3	0.607963	0.086994	6.98856	2.77724e-12	4.22918e-08
RXN-15378	B3 vs B2	-0.752748	0.161946	-4.64813	3.34957e-06	0.0490444
RXN-15710	B3 vs B2	1.20631	0.231379	5.21356	1.85246e-07	0.00274498
RXN-16024	B1 vs B2	2.68324	0.550579	4.87349	1.09645e-06	0.0161135
RXN-16117	B1 vs B2	2.68324	0.550579	4.87349	1.09645e-06	0.0161135
RXN-16190	B3 vs B2	1.63341	0.291697	5.59969	2.1474e-08	0.000321594
RXN-16190	B1 vs B2	1.84348	0.318423	5.78939	7.06427e-09	0.000106105
RXN-16194	B3 vs B2	1.63341	0.291697	5.59969	2.1474e-08	0.000321594
RXN-16194	B1 vs B2	1.84348	0.318423	5.78939	7.06427e-09	0.000106105
RXN-16201	B3 vs B2	1.63341	0.291697	5.59969	2.1474e-08	0.000321594
RXN-16201	B1 vs B2	1.84348	0.318423	5.78939	7.06427e-09	0.000106105
RXN-16649	B3 vs B2	0.775478	0.165387	4.68887	2.74712e-06	0.0402618
RXN-16653	B3 vs B2	2.21104	0.452802	4.88301	1.04479e-06	0.0153845
RXN-16654	B3 vs B2	2.21104	0.452802	4.88301	1.04479e-06	0.0153845
RXN-16655	B3 vs B2	2.21104	0.452802	4.88301	1.04479e-06	0.0153845
RXN-16656	B3 vs B2	2.21104	0.452802	4.88301	1.04479e-06	0.0153845
RXN-16659	B3 vs B2	0.77544	0.165402	4.68822	2.75585e-06	0.040387
RXN-17016	B1 vs B2	2.68324	0.550579	4.87349	1.09645e-06	0.0161135
RXN-17017	B1 vs B2	2.68324	0.550579	4.87349	1.09645e-06	0.0161135
RXN-17018	B1 vs B2	2.68324	0.550579	4.87349	1.09645e-06	0.0161135
RXN-17808	B3 vs B2	2.21104	0.452802	4.88301	1.04479e-06	0.0153845
RXN-18719	B3 vs B2	1.36544	0.25774	5.29775	1.17235e-07	0.00174059
RXN-19249	B3 vs B2	0.77544	0.165402	4.68822	2.75585e-06	0.040387
RXN-19253	B3 vs B2	0.77544	0.165402	4.68822	2.75585e-06	0.040387
RXN-19256	B3 vs B2	0.77544	0.165402	4.68822	2.75585e-06	0.040387
RXN-19618	B3 vs B2	2.38036	0.466988	5.09725	3.44625e-07	0.00509528
RXN-19619	B3 vs B2	2.38036	0.466988	5.09725	3.44625e-07	0.00509528
RXN-19671	B3 vs B2	1.63026	0.28169	5.78742	7.14768e-09	0.000107322
RXN-20513	B1 vs B2	2.68324	0.550579	4.87349	1.09645e-06	0.0161135
RXN-20564	B1 vs B2	2.68324	0.550579	4.87349	1.09645e-06	0.0161135
RXN-20649	B3 vs B2	2.21104	0.452802	4.88301	1.04479e-06	0.0153845
RXN-20788	B3 vs B2	-0.89474	0.113263	-7.89968	2.79629e-15	4.29399e-11
RXN-21079	B3 vs B2	1.23399	0.183926	6.70916	1.95741e-11	2.97292e-07
RXN-21262	B3 vs B2	0.487154	0.0928655	5.24579	1.5561e-07	0.00230754
RXN-21263	B3 vs B2	0.487154	0.0928655	5.24579	1.5561e-07	0.00230754
RXN-21264	B3 vs B2	0.487154	0.0928655	5.24579	1.5561e-07	0.00230754
RXN-21265	B3 vs B2	0.487154	0.0928655	5.24579	1.5561e-07	0.00230754
RXN-21393	B3 vs B2	-0.752748	0.161946	-4.64813	3.34957e-06	0.0490444
RXN-21394	B3 vs B2	-0.752748	0.161946	-4.64813	3.34957e-06	0.0490444
RXN-21514	B3 vs B2	-1.83965	0.377241	-4.8766	1.07932e-06	0.0158638
RXN-21711	B3 vs B2	4.16035	0.781503	5.32352	1.0178e-07	0.00151234
RXN-3443	B3 vs B2	2.21104	0.452802	4.88301	1.04479e-06	0.0153845
RXN-37	B3 vs B2	2.21104	0.452802	4.88301	1.04479e-06	0.0153845
RXN-3962	B3 vs B2	1.00143	0.173758	5.76332	8.24731e-09	0.000123759
RXN-4142	B3 vs B2	2.21104	0.452802	4.88301	1.04479e-06	0.0153845
RXN-6423	DeliveryVaginal	3.75246	0.54552	6.87868	6.0409e-12	9.19365e-08
RXN-6423	B1 vs B3	-3.6368	0.682524	-5.32846	9.90475e-08	0.00147194
RXN-7421	B3 vs B2	1.27502	0.256388	4.97301	6.59217e-07	0.00972279
RXN-7644	B3 vs B2	0.929487	0.161409	5.75858	8.48223e-09	0.000127267
RXN-7716	B3 vs B2	-0.626974	0.122501	-5.11813	3.08577e-07	0.00456601
RXN-7719	B3 vs B2	-0.626974	0.122501	-5.11813	3.08577e-07	0.00456601
RXN-8344	B3 vs B2	1.18364	0.187972	6.29688	3.03695e-10	4.59672e-06
RXN-8348	B3 vs B2	1.42054	0.268821	5.28432	1.26172e-07	0.00187277
RXN-8629	B3 vs B2	-0.626974	0.122501	-5.11813	3.08577e-07	0.00456601
RXN-8668	B3 vs B2	-0.629413	0.129191	-4.87197	1.10493e-06	0.016226
RXN-9024	B3 vs B2	-1.06358	0.202335	-5.25654	1.46792e-07	0.00217752
RXN-9985	B3 vs B2	0.702143	0.13801	5.08762	3.62579e-07	0.00535964
RXN0-1132	B3 vs B2	-0.626974	0.122501	-5.11813	3.08577e-07	0.00456601
RXN0-3241	B3 vs B2	4.16035	0.781503	5.32352	1.0178e-07	0.00151234
RXN0-4181	B3 vs B2	0.906146	0.144601	6.26652	3.69212e-10	5.58544e-06
RXN0-4621	B3 vs B2	-1.41836	0.234652	-6.0445	1.49873e-09	2.26053e-05
RXN0-4621	B1 vs B2	-1.65252	0.264822	-6.24012	4.37233e-10	6.61096e-06
RXN0-4641	B3 vs B2	-0.75825	0.120505	-6.29226	3.1287e-10	4.73497e-06
RXN0-5114	B3 vs B2	0.714112	0.14603	4.89017	1.00749e-06	0.0148374
RXN0-5304	B3 vs B2	1.20631	0.231379	5.21356	1.85246e-07	0.00274498
RXN0-6427	B3 vs B2	0.78575	0.166199	4.72776	2.27014e-06	0.0332915
RXN0-6515	B3 vs B2	0.551535	0.0976179	5.64994	1.60506e-08	0.00024047
RXN0-6950	B1 vs B2	2.29371	0.47263	4.85308	1.21556e-06	0.0178468
RXN0-6994	B3 vs B2	1.58879	0.29931	5.30818	1.10724e-07	0.00164447
RXN0-7002	B3 vs B2	1.58879	0.29931	5.30818	1.10724e-07	0.00164447
RXN0-722	B3 vs B2	-0.516821	0.0943627	-5.47696	4.3269e-08	0.000646007
RXN0-747	B3 vs B2	-0.516821	0.0943627	-5.47696	4.3269e-08	0.000646007
RXN0-748	B3 vs B2	-0.516821	0.0943627	-5.47696	4.3269e-08	0.000646007
RXN1G-2544	B3 vs B2	1.27502	0.256388	4.97301	6.59217e-07	0.00972279
RXN1G-3641	B3 vs B2	1.27502	0.256388	4.97301	6.59217e-07	0.00972279
RXN1G01-65	B3 vs B2	1.27502	0.256388	4.97301	6.59217e-07	0.00972279
RXN1YI0-14	B3 vs B2	-0.752748	0.161946	-4.64813	3.34957e-06	0.0490444
RXN1YI0-16	B3 vs B2	1.63026	0.28169	5.78742	7.14768e-09	0.000107322
RXN66-3	B3 vs B2	2.21104	0.452802	4.88301	1.04479e-06	0.0153845
RXN66-472	B3 vs B2	2.21104	0.452802	4.88301	1.04479e-06	0.0153845
RXN66-476	B3 vs B2	2.21104	0.452802	4.88301	1.04479e-06	0.0153845
RXN66-479	B3 vs B2	2.21104	0.452802	4.88301	1.04479e-06	0.0153845
RXN6666-5	B3 vs B2	2.21104	0.452802	4.88301	1.04479e-06	0.0153845
SHIKIMATE-5-DEHYDROGENASE-RXN	B3 vs B2	0.357302	0.0716866	4.98422	6.22118e-07	0.00917873
SUCCINATE-DEHYDROGENASE-UBIQUINONE-RXN	B3 vs B2	-0.752748	0.161946	-4.64813	3.34957e-06	0.0490444
SUCCINATE-DEHYDROGENASE-UBIQUINONE6-RXN	B3 vs B2	-0.752748	0.161946	-4.64813	3.34957e-06	0.0490444
SUPEROX-DISMUT-RXN	B3 vs B2	-0.815266	0.166059	-4.90948	9.13162e-07	0.0134527
TRANS-OCTAPRENYLTRANSTRANSFERASE-RXN	DeliveryVaginal	3.87988	0.720303	5.38646	7.1858e-08	0.00106882
TRANSALDOL-RXN	B3 vs B2	0.462927	0.0550437	8.41018	4.09395e-17	6.30797e-13
TSA-REDUCT-RXN	B3 vs B2	1.0992	0.209728	5.24108	1.5964e-07	0.00236634
UDPACYLGLCNACDEACETYL-RXN	B3 vs B2	-0.89474	0.113263	-7.89968	2.79629e-15	4.29399e-11
UDPREDUCT-RXN	B3 vs B2	-0.516821	0.0943627	-5.47696	4.3269e-08	0.000646007
URPHOS-RXN	B3 vs B2	0.522729	0.0955698	5.4696	4.51058e-08	0.000673023
